# Supplementary material for: Exosome-Derived LINC00960 and LINC02470 Promote the Epithelial-Mesenchymal Transition and Aggressiveness of Bladder Cancer Cells
Source: Cells. 2020 Jun 7;9(6):1419. doi: 10.3390/cells9061419 (PMC7349410; doi:10.3390/cells9061419)
Supplement: Supplementary file 1 [file cells-09-01419-s001.zip]

Archive with 6 entries (5 files):
- cells-799613 suppl-final/
- cells-799613 suppl-final/Supplementary Video 1.mp4
- cells-799613 suppl-final/Supplementary Video 2.mp4
- cells-799613 suppl-final/Supplementary Video 3.mp4
- cells-799613 suppl-final/Supplementary Video 4.mp4
- cells-799613 suppl-final/Supplementary.pdf
